# Supplementary material for: Expanding beyond the exome: identifying pediatric patients best suited for genome sequencing
Source: J Community Genet. 2026 Mar 30;17(2):45. doi: 10.1007/s12687-026-00881-z (PMC13035966; doi:10.1007/s12687-026-00881-z)
Supplement: Supplementary file 1 — Supplementary Material 1. [file 12687_2026_881_MOESM1_ESM.xlsx]

## Sheet: Página1
Patient_number	Age	Sex	Gene	Variant1 c.	Variant1 p.	Variant1 p.	Classification	Variant2 c.	Variant2	Variant2 p.	Classificação V2	Gene2	Variant1 c.	Variant1 p.	Classificacao variante 1	Test	Descriptors
1	3	Male	SCN2A	c.121C>T	Arg41Cys	(Arg41Cys)	VUS									ES/GS	Developmental Delay, Neurogenic Bladder, Epilepsy, Hypoglycemia, Hypotonia, Hypothyroidism, Laryngomalacia, Obesity,
2	17	Female	COL4A1	c.4843G>C	Glu1615Gln	(Glu1615Gln)	Likely Pathogenic									ES/GS	Visual Alteration, Neurodevelopmental Delay, Bilateral progressive Cavus Foot, varciose vein and Lymphedema in lower limbs
3	14	Female	OPA1	c.1311A>G	Ile382Met	(Ile382Met)	Pathogenic	c.2614-6T>G			VUS					ES/GS	Developmental Delay, ataxia, Epilepsy, Hypotonia, Ophthalmoplegia
4	11	Female	CLN5	c.428A>G	Asn143Ser	(Asn143Ser)	Likely Pathogenic	c.428A>G	Asn143Ser	(Asn143Ser)	Likely Pathogenic					ES/GS	None
5	4	Female	SDHA	c.667del	Asp223Ilefs*3	(Asp223Ilefs*3)	Likely Pathogenic	c.1549A>G	Lys517Glu	(Lys517Glu)	VUS					ES/GS	Brachycephaly, Dysmorphia, Epilepsy, Arterial Hypertension,
6	6	Male	IFIH1	c.770-1893T>G	Ala132Thr		VUS		Ala206Thr							ES/GS	Developmental Delay, epilepsy, calcifications in the central nervous system, visual and auditory loss, periodic fever, chronic anemia, Dysphagia, Sleep Disorders, Suspected Mitochondrial Disease / Aicardi Goutierres
25	10	Female	TPM1	c.62G>T	Arg21Leu	(Arg21Leu)	Likely Pathogenic									GS	Developmental Delay, intellectual disability, dysmorphia, gait disorders, epilepsy, hypotonia,
26	15	Female	del4q13.3	chr4:73,053,820-73,188,626x1			pathogenic									GS	behavior disorder, low stature, cardiopathy, intellectual disability, hormonal deficiency,epilepsy , epilepsy
27	8	Female	GPAA1	c.719A>G	Glu240Gly	(Glu240Gly)	Likely pathogenic	c.499G>C	Ala167Pro	(Ala167Pro)	VUS					GS	Developmental Delay, ataxia, cerebral atrophy, gait disorders, epilepsy
28	5	Female	NRROS	c.719G>A	Trp240*	(Trp240*)	pathogenic	c.1843G>A	Asp615Asn	(Asp615Asn)	VUS	HNRNPU	c.643_652del	(Lys215Alafs*121)	pathogenic	GS	cerebral atrophy, brain calcifications, epilepsy, epilepsy , hypotonia, hypotonia , hypotonia , developmental regression
29	4	Female	LRP5	c.3162C>G	Ser1054Arg	(Ser1054Arg)	VUS					KIT	c.2447A>T	(Asp816Val)	Likely pathogenic	GS	Developmental Delay, epilepsy, skeletal dysplasia, mastocytosis
30	3	Female	BCS1L	c.-172G>C			VUS	c.166C>T	Arg56*	(Arg56*)	pathogenic					GS	Liver failure and coagulopathy
31	12	Male	COPB2	c.1266dup	Ser423Ilefs*3	(Ser423Ilefs*3)	pathogenic					SCN2A	c.5327T>C	(Leu1776Pro)	Likely pathogenic	GS	Developmental Delay, neurogenic bladder, epilepsy, epilepsy , microcephaly, osteoporosis,
32	18	Male	FASTKD2	c.1072C>T	Arg358*	(Arg358*)	pathogenic	c.*3673G>A			VUS					GS	visual impairment, epilepsy , leukodystrophy, immunodeficiency,
33	7	Male	KCNT1	c.1420C>A	Arg429Ser	(Arg429Ser)	Likely pathogenic									GS	Developmental Delay, dysmorphia, dystonia, epilepsy, cleft palate, microcephaly, nystagmus
34	11	Male	SPAST	c.1496G>A	Arg499His	(Arg499His)	pathogenic									GS	ataxia, bradykinesia, spastic paraparesia
35	3	Male	KCNT1	c.1421G>A	Arg474His	(Arg474His)	pathogenic									GS	Developmental Delay, epilepsy, encephalopathy, scoliosis,
36	4	Male	TTN	c.34570C>T	Arg11524*	(Arg11524*)	pathogenic	c.92755C>T	Arg30919Trp	(Arg30919Trp)	VUS					GS	arthrogrypsis, dysmorphia, scoliosis, microcephaly
37	7	Male	SCN1A	c.2368T>C	Tyr790His	(Tyr790His)	Likely pathogenic									GS	Developmental Delay, behavior disorder, strabismus, macrocephaly, club-foot
38	2	Female	TUBGCP6	c.4108+2T>C			pathogenic	c.4108+2T>C			pathogenic					GS	microcephaly, congenital cataracts, chorioretinopathy, dysmorphia,strabismus, deafness, tremors
39	14	Male	dup16p	chr16:34,046-20,613,600x3			pathogenic									GS	Bone dysplasia, Autism Spectrum Disorder, duodenal atresia intellectual disability, dysmorphia, epilepsy, scoliosis, Autism Spectrum Disorder
40	9	Male	GRIN1	c.1858G>C	Gly620Arg	(Gly620Arg)	pathogenic									GS	Developmental Delay, Autism Spectrum Disorder, lax skin, hypotonia, Autism Spectrum Disorder
41	5	Male	IRF2BPL	c.1673T>C	Leu558Pro	(Leu558Pro)	VUS									GS	dysphagia, dystonia, epilepsy, hypotonia, neurodevelopmental disorder
42	5	Male	WT1	c.1400G>A	Arg467Gln	(Arg467Gln)	pathogenic									GS	Developmental Delay, Autism Spectrum Disorder, cryptorchid, epilepsy, chronic kidney disease
43	5	Female	CREBBP	c.5789_5790insT	Thr1931Hisfs*35	(Thr1931Hisfs*35)	likely pathogenic									GS	Developmental Delay, ataxia, cardiopathy, eye coloboma, external ear malfunction, syndactyly
44	12	Female	DARS2	c.1375T>G	Cys459Gly	(Cys459Gly)	VUS	c.396+2T>G			pathogenic					GS	microcephaly
45	4	Female	TRAPPC4	c.454+3A>G			pathogenic	c.454+3A>G			pathogenic					GS	Developmental Delay, dystonia, epilepsy, spasticity, cerebral atrophy, epilepsy, microcephaly
46	3	Male	SLC39A8	c.610G>T	Gly204Cys	(Gly204Cys)	likely pathogenic	c.610G>T	Gly204Cys	(Gly204Cys)	likely pathogenic					GS	Developmental Delay, ataxia, dysmorphia, epilepsy, hypotonia,
47	4	Male	del15q11	chr15:23305672_28318191x1			pathogenic									GS	Developmental Delay, dysphagia, hypotonia, muscle fatigue, hyperphagia, obesity,
48	10	Male	SOX2	c.480C>A	Tyr160*	(Tyr160*)	likely pathogenic									GS	Developmental Delay, eyeball agenesia, eye abnormalies, congenital cataracts, epilepsy, spaticity, deafness,
49	12	Female	DEAF1	c.34_35dup	Leu13Alafs*31	(Leu13Alafs*31)	pathogenic	c.34_35dup	Leu13Alafs*31	(Leu13Alafs*31)	pathogenic					GS	epilepsy, microcephaly,
50	4	Male	TUBB2A	c.872A>C	Gln291Pro	(Gln291Pro)	pathogenic									GS	Developmental Delay, arrhythmia. epilepsy, hypotonia, Facial hypomimia, dysphagia, sialorrhea
51	16	Male	HBB	c.20A>T	Glu7Val	(Glu7Val)	pathogenic									GS	sickle cell anemia, hypotonia, ADHD, epilepsy
52	5	Female	PCDH12	c.669dup	Lys224Glnfs*16	(Lys224Glnfs*16)	likely pathogenic	c.1758C>T	Gly586=	(Gly586=)	VUS					GS	Developmental Delay, spasticity, epilepsy, kidney lithiasis, brain malformation,
53	3	Female	CAMK2B	c.416C>T	Pro139Leu	(Pro139Leu)	likely pathogenic									GS	Developmental Delay, hypotonia, nephrocalcinosis
54	4	Female	PURA	c.305T>C	Leu102Pro	(Leu102Pro)	pathogenic					SETD5	c.3497+1G>C		Likely pathogenic	GS	Developmental Delay, epilepsy, hypotonia, intellectual disability.
55	11	Female	NAA10	c.303C>G	Asn101Lys	(Asn101Lys)	likely pathogenic									GS	Autism Spectrum Disorder, failure to thrive, intellectual disability, dysmorphia, Autism Spectrum Disorder
56	16	Male	SPEN	c.2804_2807del	Val935Glufs*2	(Val935Glufs*2)	likely pathogenic									GS	intellectual disability, scoliosis, high blood pressure, lordosis, myopia
57	13	Male	VAMP1	c.341T>G	Ile114Serfs*72	(Ile114Serfs*72)	VUS	c.341T>G	Ile114Serfs*72	(Ile114Serfs*72)	VUS					GS	muscular dystrophy
58	3	Male	PPP3CA	c.702C>A	Asp234Glu	(Asp234Glu)	likely pathogenic									GS	Developmental Delay, epilepsy, strabismus, hypotonia, nystagmus
59	15	Male	L1CAM	c.604G>A	Asp202Asn	(Asp202Asn)	pathogenic									GS	Developmental Delay, intellectual disability, spasticity, gait disorders
60	11	Female	MEN1	c.1045C>T	Gln349*	(Gln349*)	pathogenic									GS	insulinoma, multiple endocrine neoplasia, esophageal varices
61	9	Female	OPA1	c.1311A>G	Ile382Met	(Ile382Met)	pathogenic	c.2720_2818+8del			Likely Pathogenic					GS	Developmental Delay, blindness, epilepsy, scoliosis, hypotonia, spasticity
62	3	Female	MOCS2	c.377+1G>A			pathogenic	c.377+1G>A			pathogenic					GS	epilepsy, microcephaly
63	7	Female	dupXp	chrX:41574537_41736434x3			likely pathogenic									GS	Developmental Delay, epilepsy, brain malformation, microcephaly
64	5	Male	ALS2	c.4381C>T	Arg1461*	(Arg1461*)	pathogenic	c.4381C>T	Arg1461*	(Arg1461*)	pathogenic					GS	Developmental Delay, spastic paraplegia
65	4	Female	WT1	c.1316G>A	Arg439His	(Arg439His)	pathogenic	c.1316G>A	Arg439His	(Arg439His)	pathogenic					GS	Developmental Delay, chronic kidney disease, hypotonia
66	5	Female	delXq	chrX:154030617_154032283x1			pathogenic									GS	Hypoglicemia, microcephaly
67	3	Female	POGZ	c.3361_3362del	Met1121Aspfs*5	(Met1121Aspfs*5)	likely pathogenic									GS	Developmental Delay, chorea, epilepsy, hypotonia
68	2	Female	NR1H4	c.819+1G>T			pathogenic	c.819+1G>T			pathogenic					GS	cholestasis, choluria, jaunce, hepatic failure,
69	3	Female	del16p	chr16:29640592_30187862x1			pathogenic									GS	joint hypermobility, hypotonia, hypothyroidism,
70	8	Male	PUS7	c.1196G>A	Trp399*	(Trp399*)	pathogenic	c.303del	Phe101Leufs*4	(Phe101Leufs*4)	pathogenic					GS	Developmental Delay, Autism Spectrum Disorder, microcephaly, Autism Spectrum Disorder
71	9	Male	MECP2	c.1168dup	Ala390Glyfs*15	(Ala390Glyfs*15)	likely pathogenic					ACOX1	c.193del	(Arg65Glyfs*7)	pathogenic	GS	Developmental Delay, intellectual disability, epilepsy, encephalopathy
72	2	Female	SLC52A2	c.383C>T	Ser128Leu	(Ser128Leu)	likely pathogenic	c.383C>T	Ser128Leu	(Ser128Leu)	likely pathogenic					GS	Developmental Delay, hypotonia, immunodeficiency, deafness
73	9	Female	del15q	chr15:30802691_32224231x1			pathogenic									GS	Developmental Delay, ataxia, epilepsy
74	4	Male	del2q	chr2:209145472_211748116x1			pathogenic									GS	Developmental Delay, Autism Spectrum Disorder, microcephaly, deafness, Autism Spectrum Disorder
75	6	Female	GRIN2B	c.2539C>T	Arg847*	(Arg847*)	pathogenic					ACOX1	c.1624del	(Met542*)	likely pathogenic	GS	Developmental Delay, cutis laxa, dysmorphia, hypotonia
76	16	Female	KMT2B	c.6700_6701del	Leu2234Alafs*68	(Leu2234Alafs*68)	likely pathogenic									GS	dystonia, microcephaly, developmental delay, brain atrophy
77	3	Male	NAA10	c.346C>T	Arg116Trp	(Arg116Trp)	pathogenic									GS	Developmental Delay, behavior disorder, dysmorphia, epilepsy, hypotonia, chronic kidney disease,
78	15	Male	DYNC1H1	c.752G>A	Arg251His	(Arg251His)	pathogenic									GS	Developmental Delay, arthrogypsis, limb atrophy
79	14	Male	HERC1	c.13153del	Gln4385Serfs*5	(Gln4385Serfs*5)	likely pathogenic	c.10315A>G	Lys3439Glu	(Lys3439Glu)	VUS					GS	Developmental Delay, epilepsy, hypotonia, cerebelar atrophy
80	8	Female	COL1A1	c.4258G>T	Gly1420*	(Gly1420*)	likely pathogenic									GS	Developmental Delay, artthogypsis, dysmorphia, scoliosis, glaucoma, muscle atrophy, lipodystrophy
121	2	Female	SON	c.4721_4722delAG	Gln1574Profs*11	(Gln1574Profs*11)	pathogenic									ES	Developmental Delay, low stature, intellectual disability, dysmorphia, deafness
122	15	Female	KCNC1	c.1273G>A	Val425Met	(Val425Met)	likely pathogenic									ES	anasarca, pericardial effussion, pleural effusion, dysmorphia, myocardiopathy,
123	13	Male	PRG4	c.279T>G	Tyr93*	(Tyr93*)	likely pathogenic	c.2849_2852delTGAG	Val950Glufs*12	(Val950Glufs*12)	pathogenic					ES	arthropathy, arthritis, cacp, camptodactyly, pleural effusion, pericarditis
124	5	Female	SCN1A	c.3308T>C	Met1092Thr	(Met1092Thr)	VUS									ES	intelectual disability, epilepsy
125	8	Male	STXBP1	c.1162C>T	Arg388*	(Arg388*)	pathogenic					del16p12.2	chr16:21,843,684 - 22,374,329x1		pathogenic	ES	Autism Spectrum Disorder, encephalopathy, epilepsy, macrocephaly, Autism Spectrum Disorder, tremors
126	8	Female	ATP1A3	c.2266C>T	Arg756Cys	(Arg756Cys)	pathogenic									ES	None
127	6	Female	CUL4B	c.479A>T	Lys160Ile	(Lys160Ile)	VUS									ES	dysmorphia, hypotonia, myopia
128	11	Male	SHANK3	c.2151_2152insC	Ala718Glyfs*8	(Ala718Glyfs*8)	likely pathogenic									ES	Developmental Delay, Autism Spectrum Disorder, epilepsy
129	0	Female	PDSS2	c.1145C>T	Ser382Leu	(Ser382Leu)	likely pathogenic	c.1042-1G>A			pathogenic					ES	Developmental Delay, Failure to thrive, epilepsy, hypotonia
130	2	Male	KCNQ5	c.1105C>T	Pro369Ser	(Pro369Ser)	pathogenic									ES	Developmental Delay, epilepsy, hypotonia
131	4	Male	LAMA1	c.4993_4993dup	Gln1665Profs*19	(Gln1665Profs*19)	likely pathogenic	c.2402+1G>A			likely pathogenic	MT-TS1	m.7471dup (heteroplasmy - 98.01%)		pathogenic	ES	Developmental Delay, Autism Spectrum Disorder, failure-to-thrive, dysphagia, strabismus, myopia, Autism Spectrum Disorder
132	13	Female	RNASEH2B	c.412C>T	Leu138Phe	(Leu138Phe)	likely pathogenic	c.529G>A	Ala177Thr	(Ala177Thr)	pathogenic					ES	spasticity, neurodevelopmental regression,
133	8	Female	RAI1	c.3297delG	Lys1100Serfs*45	(Lys1100Serfs*45)	likely pathogenic									ES	Developmental Delay, Autism Spectrum Disorder, epilepsy, strabismus, neurodevelopmental regression
134	11	Female	AGA	c.698+1G>T			pathogenic	c.698+1G>T			pathogenic					ES	progressive cognitive decline, infiltrated face, wide mouth and thick lips, umbilical hernia, bicuspid valve
135	5	Male	translocation (del15q21.1q2 and dup15q11.2)	chr15:45,073,365-52,804,636x1			pathogenic	chr15:22,810,713-23,039,543x3			pathogenic					ES	Developmental Delay, Autism Spectrum Disorder, intellectual disability, dysmorphia,,hypothyroidism, cardiopathy
136	6	Female	GJB2	c.35delG	Gly12Valfs*2	(Gly12Valfs*2)	pathogenic	c.35delG	Gly12Valfs*2	(Gly12Valfs*2)	pathogenic					ES	metabolic acidosis, mictional disorders, hypokalemia, deafness, recurring vomiting
137	0	Female	KRAS	c.173C>T	Thr58Ile	(Thr58Ile)	pathogenic									ES	myocardiopathy, dysmorphia, ocular proptosis
138	0	Female	PTPN11	c.1507G>A	Gly503Arg	(Gly503Arg)	pathogenic									ES	absence of fusion posterior arches of sacral vertebrae, low length, gestational pleural effussion, dysmorphia, pulmonary stenosis, wide fronte, breast hypertelorism
139	15	Male	F8	c.6976C>T	Arg2326*	(Arg2326*)	pathogenic					SALL1	c.2927delA	(His976Profs*69)	likely pathogenic	ES	coagulation disorder, chronic kidney disease, polydactyly
140	2	Male	FHOD3	c.2155_2157del	Ser527del	(Ser527del)	VUS									ES	hypertrophic cardiomyopathy, liver fibrosis, nephrocalcinosis, tubulopathy
141	1	Female	MCCC2	c.641G>C	Gly214Ala	(Gly214Ala)	pathogenic	c.641G>C	Gly214Ala	(Gly214Ala)	pathogenic					ES	metabolic acidosis,hypoglycemia, hyponatremia
142	8	Female	dup15q11.2	chr15:22.820.239-23.039.543x3			pathogenic									ES	Developmental Delay, Autism Spectrum Disorder, ptosis, Autism Spectrum Disorder
143	7	Male	TCF4	c.1927G>T	Glu643*	(Glu643*)	likely pathogenic									ES	Developmental Delay, epilepsy, dysmorphia
144	2	Female	CTLA4	c.151C>T	Arg51*	(Arg51*)	pathogenic					ACADM	c.91C>T	(Arg31Cys)	pathogenic	ES	altered acetylcarmitine profile (c8, c10, c10:1), alteration in the acadm gene, previous acute hepatitis, intermittent alteration of liver enzymes, chronic diarrhea, celiac disease, developmental regression
145	5	Female	FOXL2	c.855_871del	Pro287Alafs*241	(Pro287Alafs*241)	Likely Pathogenic									ES	dysmorphia, accessory sleep, blepharophimosis, chiari 1, epicanthous inverse, family history
146	2	Female	CAMTA1	c.2182C>T	Arg728*	(Arg728*)	likely pathogenic									ES	ataxia, intellectual disability, low weight, strabismus
147	1	Female	KCNQ2	c.2219_2220insA	Arg741Alafs*124	(Arg741Alafs*124)	likely pathogenic									ES	epilepsy, developmental delay, dystonia, encephalopathy
148	13	Female	STXBP1	c.836_839dup	Leu281Alafs*34	(Leu281Alafs*34)	Pathogenic									ES	Developmental Delay, ataxia, encephalopathy, obesity
149	9	Female	ANKRD11	c.7888G>T	Glu2630*	(Glu2630*)	likely pathogenic									ES	Developmental Delay, dysmorphia, myopia, deafness
150	16	Male	GJB1	c.65G>A	Arg22Gln	(Arg22Gln)	Pathogenic									ES	asthma, charcot marie tooth
151	1	Male	PMM2	c.24delC	Cys9Alafs*27	(Cys9Alafs*27)	Pathogenic	c.484C>T	Arg162Trp	(Arg162Trp)	Pathogenic					ES	Developmental Delay, hypotonia,
152	4	Male	KCNQ2	c.913_915delTTC	Phe305del	(Phe305del)	Pathogenic									ES	Developmental Delay, behavior disorder, dysphagia, epilepsy,
153	6	Male	BRAF	c.1787G>T	Gly596Val	(Gly596Val)	likely pathogenic									ES	developmental delay, mild aortic stenosis, dysmorphisms, hypochromic and hyperchronic spots, ataxic gait, behavior disorder, deafness
154	1	Female	CFTR	c.255G>T	Arg851Leu	(Arg851Leu)	Pathogenic	c.489+1G>T			Pathogenic					ES	cholestasis, cystic fibrosis, jaunder
155	9	Female	del16p11.2	chr16:29,486,987-30,189,080x1			Pathogenic									ES	hypermetropia, macrocephaly, spine malformation obesity, Autism Spectrum Disorder
156	1	Male	COL6A3	c.6175G>A	Gly2059Ser	(Gly2059Ser)	likely pathogenic									ES	Collagen deficiency, muscular dystrophy
157	1	Male	POR	c.850G>C	Ala284Pro	(Ala284Pro)	Pathogenic	c.406_416del	Val133Hisfs*6	(Val133Hisfs*6)	likely pathogenic					ES	p450 enzyme deficiency, ambiguous genitalia, dysmorphimus, laryngomalacia, femur fracture, bilateral cryptorchid
158	6	Female	SLC1A4	c.272T>C	Leu91Pro	(Leu91Pro)	VUS									ES	microcephaly, Developmental Delay, leukodystrophy, spaticity, epilepsy
159	6	Female	TRIM8	c.1231C>T	Gln411*	(Gln411*)	Pathogenic									ES	chronic kidney disease, Developmental Delay, epilepsy,
160	0	Male	OCRL	c.1499G>A	Arg500Gln	(Arg500Gln)	Pathogenic									ES	congenital cataracts, neonatal jaundice,
161	12	Male	NR0B1	c.1321G>A	Ala441Thr	(Ala441Thr)	VUS									ES	congenital/acquired adrenal hypoplasia, hypotonia, paresthesia, autism spectrum disorder
162	16	Male	PAX2	c.756C>A	Asp252Glufs	(Asp252Glufs)	VUS									ES	None
163	2	Male	PIGA	c.356G>A	Arg119Gln	(Arg119Gln)	Pathogenic									ES	multiple congenital malformations, epilepsy, developmental delay, hypotonia, dysmorphia, choreoathetosis
164	3	Male	BRAF	c.736G>C	Ala246Pro	(Ala246Pro)	Pathogenic									ES	Developmental Delay, arrhythmia, cryptorchid, dysmorphia
165	5	Female	COL11A1	c.2610G>T	Arg870=	(Arg870=)	VUS	del exon 63			Pathogenic					ES	Bone dysplasia, macrocephaly, deafness, Autism Spectrum Disorder
166	14	Female	CDH23	c.3579+2T>C			Pathogenic	c.3579+2T>C			Pathogenic					ES	Usher syndrome
167	9	Female	PNPLA6	c.3143C>T	Thr1048Ile	(Thr1048Ile)	Pathogenic	c.554+41G>A			VUS					ES	gait disorder, spastic paraparesia, equine gait
168	25	Male	SCN1A	c.1177C>T	Arg393Cys	(Arg393Cys)	Pathogenic									ES	developmental delay, epilepsy
169	17	Female	SLC52A3	c.446G>A	Gly149Asp	(Gly149Asp)	likely pathogenic	c.1381G>T	Asp461Tyr	(Asp461Tyr)	VUS					ES	gait disorder, muscle weakness, deafness,
170	10	Male	KMT2B	c.3038_3045del	Met1013Thrfs*3	(Met1013Thrfs*3)	likely pathogenic									ES	Developmental Delay, chorea, dystonia, scoliosis, lordosis
171	1	Male	THRA	c.788C>T	Ala263Val	(Ala263Val)	Pathogenic									ES	hypothyroidism
172	18	Male	CLCN5	c.516+1G>T			likely pathogenic									ES	Dent syndrome
173	6	Female	CACNA1A	c.5123T>C	Ile1709Thr	(Ile1709Thr)	Pathogenic	c.5120T>C	Ile1708Thr	(Ile1708Thr)	likely pathogenic					ES	ataxia, epilepsy, Developmental Delay
174	3	Female	EGFR	c.116C>T	Thr39Met	(Thr39Met)	VUS	c.116C>T	Thr39Met	(Thr39Met)	VUS					ES	severe cutaneous eczema, xerotic skin, failure-to-thrive, chronic constipation
175	11	Female	SDHA	c.1534C>T	Arg512*	(Arg512*)	Pathogenic									ES	low stature, spasticity, ADHD, hypothyroidism
176	13	Female	SCN1A	c.4443+1A>G			Pathogenic									ES	ataxia, behavior disorder, IgA deficiency, intellectual disability, epilepsy
177	16	Female	ZEB2	c.3328delC	Arg1110Glyfs*131	(Arg1110Glyfs*131)	Pathogenic									ES	Neurogenic bladder, cardiopathy, dysmorphia, dysmotility, epilepsy,
178	4	Female	AHDC1	c.3060_3073delTGCCCCACCGCCTA	Ala1021Argfs*17	(Ala1021Argfs*17)	Pathogenic									ES	Developmental Delay, deafness, toe deformity, dysmorphia, hypotonia , facial hypomimia
179	5	Female	FOXJ1	c.929_932delACTG	Asp310Glyfs*22	(Asp310Glyfs*22)	Pathogenic									ES	ciliopathy, hydrocephalus, vein of galen thrombosis, deafness
180	7	Female	GJB2	c.35delG	Gly12Valfs*2	(Gly12Valfs*2)	Pathogenic	c.35delG	Gly12Valfs*2	(Gly12Valfs*2)	Pathogenic					ES	Deafness
181	4	Female	ARSA	c.1130_1132delTCT	Phe377del	(Phe377del)	Pathogenic	c.1130_1132delTCT	Phe377del	(Phe377del)	Pathogenic					ES	dysphagia, moviment disorder, dystonia, leukodystrophy, neurodevelopmental regression
182	1	Male	SCN1A	c.1525C>T	Gln509*	(Gln509*)	Pathogenic									ES	None
183	2	Male	SCN1A	c.3298del	Ser1100Valfs*7	(Ser1100Valfs*7)	Pathogenic									ES	Epilepsy, Developmental Delay, Autism Spectrum Disorder,
184	10	Female	MC4R	c.382delG	Val128*	(Val128*)	Pathogenic	c.382delG	Val128*	(Val128*)	Pathogenic					ES	Severe obesity
185	3	Female	COG2	c.1934+1G>A			likely pathogenic	c.1322A>G	His441Arg	(His441Arg)	VUS					ES	Developmental Delay, epilepsy, encephalopathy
186	2	Male	IKZF1	Del exon 4-7			Pathogenic									ES	arthritis, claudication, osteomastoiditis, brutton syndrome, transient synovitis
187	5	Male	JARID2	c.2731+5G>A			likely pathogenic					SPTB	c.827_829delACT	(Tyr276del)	VUS	ES	Developmental Delay, intellectual disability, hereditary spherocytosis, recurring fever,
188	9	Female	SMC1A	c.1771delG	Ala591Profs*3	(Ala591Profs*3)	likely pathogenic									ES	Developmental Delay, encephalopathy, dysmorphia, epilepsy, hypotonia, microcephaly
189	2	Female	BRSK2	c.1301_1307del	Pro434Glnfs*73	(Pro434Glnfs*73)	likely pathogenic									ES	metabolic acidosis, hypercolesterolemia, Autism Spectrum Disorder, epilepsy, pielocalicinal lithiasis
190	0	Female	RPS19	c.384_385del	Asp130Serfs*23	(Asp130Serfs*23)	Pathogenic									ES	Anemia
191	18	Male	PAFAH1B1	c.568+2T>C			Pathogenic									ES	Bradykinesia, intellectual disability, epilepsy, psychiatric symptoms
192	11	Female	CIC	c.5962C>T	Gln1988*	(Gln1988*)	likely pathogenic	c.5962C>T	Gln1988*	(Gln1988*)	likely pathogenic					ES	dysmorphia, behavior abnormality, joint and skin hyperelastisity, intellectual disability
193	2	Male	CPLANE1	c.8855+1G>A			Pathogenic		c.8855+1G>A	(c.8855+1G>A)	Pathogenic					ES	Developmental Delay, Autism Spectrum Disorder, brainstem and cerebellum dysplasia
194	2	Male	KERA	c.696T>A	Tyr232*	(Tyr232*)	likely pathogenic	c.696T>A	Tyr232*	(Tyr232*)	likely pathogenic					ES	corneal opacification, high stature, obesity
195	13	Male	KMT2B	c.3038_3045del	Met1013Thrfs*3	(Met1013Thrfs*3)	likely pathogenic	c.3038_3045del	Met1013Thrfs*3	(Met1013Thrfs*3)	likely pathogenic					ES	epilepsy, dysmorphia, neurodevelopmental regression,
196	6	Male	SLC6A3	Del exon 9-11			Pathogenic	Del exon 9-11			Pathogenic					ES	dystonia, parkinsonism, epilepsy
197	9	Male	SERPINA1	c.1096G>A	Glu366Lys	(Glu366Lys)	likely pathogenic	c.1096G>A	Glu366Lys	(Glu366Lys)	likely pathogenic					ES	alpha-1-antitripsin deficiency, jaunce,
198	7	Female	COL5A2	c.1977G>A	Pro659=	(Pro659=)	likely pathogenic									ES	ligamentary laxity
199	2	Male	FOXC1	c.383C>G	His128Arg	(His128Arg)	likely pathogenic									ES	ebstein's anomaly, cardiopathy, hydrocephaly, pulmonary hypertension, hydronephrosis, club-foot

## Sheet: Variant
Gene	Variant1 c.	Variant1 p.	Initial Classification	Final Classification	New Variant	ClinVar
ACADM	c.91C>T	Arg31Cys	pathogenic	pathogenic	No	https://www.ncbi.nlm.nih.gov/clinvar/variation/2150044/?oq=%22ACADM%22[GENE]+%22c.91C%3ET%22[VARNAME]&m=NM_000016.6(ACADM):c.91C%3ET%20(p.Arg31Cys)%3Fterm=ACADM%09c.91C%3ET
ACOX1	c.193del	Arg65Glyfs*7	pathogenic	pathogenic	No	https://www.ncbi.nlm.nih.gov/clinvar/variation/2040363/?oq=%22ACOX1%22[GENE]+%22c.193del%22[VARNAME]&m=NM_004035.7(ACOX1):c.193del%20(p.Arg65fs)%3Fterm=ACOX1%09c.193del
ACOX1	c.1624del	Met542Ter	likely pathogenic	likely pathogenic	Yes	-
AGA	c.698+1G>T		pathogenic	pathogenic	No	https://www.ncbi.nlm.nih.gov/clinvar/variation/371315/?oq=%22AGA%22[GENE]+%22c.698+1G%3ET%22[VARNAME]&m=NM_000027.4(AGA):c.698%201G%3ET%3Fterm=AGA%09c.698%201G%3ET
AHDC1	c.3060_3073delTGCCCCACCGCCTA	Ala1021Argfs*17	Pathogenic	Pathogenic	Yes	-
ALS2	c.4381C>T	Arg1461Ter	pathogenic	pathogenic	No	https://www.ncbi.nlm.nih.gov/clinvar/variation/873268/?oq=%22ALS2%22[GENE]+%22c.4381C%3ET%22[VARNAME]&m=NM_020919.4(ALS2):c.4381C%3ET%20(p.Arg1461Ter)%3Fterm=ALS2%09c.4381C%3ET
ANKRD11	c.7888G>T	Glu2630*	likely pathogenic	likely pathogenic	Yes	-
ARSA	c.1130_1132delTCT	Phe377del	Pathogenic	Pathogenic	Yes	-
ATP1A3	c.2266C>T	Arg756Cys	pathogenic	pathogenic	No	https://www.ncbi.nlm.nih.gov/clinvar/variation/425189/?oq=%22ATP1A3%22[GENE]+%22c.2266C%3ET%22[VARNAME]&m=NM_152296.5(ATP1A3):c.2266C%3ET%20(p.Arg756Cys)%3Fterm=ATP1A3%09c.2266C%3ET
BCS1L	c.-172G>C		VUS	Likely Pathogenic	Yes	https://www.ncbi.nlm.nih.gov/clinvar/variation/1683618/?oq=%22BCS1L%22[GENE]+%22c.-172G%3EC%22[VARNAME]&m=NM_001079866.2(BCS1L):c.-50%20380G%3EC%3Fterm=BCS1L%09c.-172G%3EC
BCS1L	c.166C>T	Arg56Ter	pathogenic	pathogenic	No	https://www.ncbi.nlm.nih.gov/clinvar/variation/6169/?oq=%22BCS1L%22[GENE]+%22c.166C%3ET%22[VARNAME]&m=NM_001079866.2(BCS1L):c.166C%3ET%20(p.Arg56Ter)%3Fterm=BCS1L%09c.166C%3ET
BRAF	c.1787G>T	Gly596Val	likely pathogenic	likely pathogenic	No	https://www.ncbi.nlm.nih.gov/clinvar/variation/40387/?oq=%22BRAF%22[GENE]+Gly596Val&m=NM_004333.6(BRAF):c.1787G%3ET%20(p.Gly596Val)
BRAF	c.736G>C	Ala246Pro	Pathogenic	Pathogenic	No	https://www.ncbi.nlm.nih.gov/clinvar/variation/13965/?oq=%22BRAF%22[GENE]+%22c.736G%3EC%22[VARNAME]&m=NM_004333.6(BRAF):c.736G%3EC%20(p.Ala246Pro)%3Fterm=BRAF%09c.736G%3EC
BRSK2	c.1301_1307del	Pro434Glnfs*73	likely pathogenic	likely pathogenic	Yes	-
CACNA1A	c.5123T>C	Ile1709Thr	Pathogenic	Pathogenic	No	https://www.ncbi.nlm.nih.gov/clinvar/variation/8510/
CACNA1A	c.5120T>C	p.Ile1708Thr	likely pathogenic	likely pathogenic	No	https://www.ncbi.nlm.nih.gov/clinvar/variation/1679532/?oq=%22CACNA1A%22[GENE]+%22c.5120T%3EC%22[VARNAME]&m=NM_001127222.2(CACNA1A):c.5120T%3EC%20(p.Ile1707Thr)%3Fterm=CACNA1A%09c.5120T%3EC
CAMK2B	c.416C>T	Pro139Leu	likely pathogenic	likely pathogenic	No	https://www.ncbi.nlm.nih.gov/clinvar/variation/430922/?oq=%22CAMK2B%22[GENE]+%22c.416C%3ET%22[VARNAME]&m=NM_001220.5(CAMK2B):c.416C%3ET%20(p.Pro139Leu)%3Fterm=CAMK2B%09c.416C%3ET
CAMTA1	c.2182C>T	Arg728*	likely pathogenic	likely pathogenic	Yes	-
CDH23	c.3579+2T>C		Pathogenic	Pathogenic	No	https://www.ncbi.nlm.nih.gov/clinvar/variation/1458365/?oq=%22CDH23%22[GENE]+%22c.3579+2T%3EC%22[VARNAME]&m=NM_022124.6(CDH23):c.3579%202T%3EC%3Fterm=CDH23%09c.3579%202T%3EC
CFTR	c.255G>T	Arg851Leu	Pathogenic	Pathogenic	No	https://www.ncbi.nlm.nih.gov/clinvar/variation/53511/?oq=CFTR+Arg851Leu&m=NM_000492.4(CFTR):c.2552G%3ET%20(p.Arg851Leu)
CFTR	c.489+1G>T		Pathogenic	Pathogenic	No	https://www.ncbi.nlm.nih.gov/clinvar/variation/38799/?oq=%22CFTR%22[GENE]+%22c.489+1G%3ET%22[VARNAME]&m=NM_000492.4(CFTR):c.489%201G%3ET%3Fterm=CFTR%09c.489%201G%3ET
CIC	c.5962C>T	Gln1988*	likely pathogenic	likely pathogenic	Yes	-
CLCN5	c.516+1G>T		likely pathogenic	likely pathogenic	Yes	-
CLN5	c.428A>G	Asn143Ser	Likely Pathogenic	Likely Pathogenic	No	VCV000056539.9 - ClinVar - NCBI
COG2	c.1934+1G>A		likely pathogenic	likely pathogenic	Yes	-
COG2	c.1322A>G	His441Arg	VUS	Likely Pathogenic	Yes	-
COL11A1	c.2610G>T	Arg870=	VUS	Likely Pathogenic	Yes	-
COL11A1	del exon 63		Pathogenic	Pathogenic	No
COL1A1	c.4258G>T	Gly1420Ter	likely pathogenic	likely pathogenic	Yes	-
COL4A1	c.4843G>C	Glu1615Gln	Likely Pathogenic	Likely Pathogenic	Yes	-
COL5A2	c.1977G>A	Pro659=	likely pathogenic	likely pathogenic	No	https://www.ncbi.nlm.nih.gov/clinvar/variation/213101/?oq=%22COL5A2%22[GENE]+%22c.1977G%3EA%22[VARNAME]&m=NM_000393.5(COL5A2):c.1977G%3EA%20(p.Pro659=)%3Fterm=COL5A2%09c.1977G%3EA
COL6A3	c.6175G>A	Gly2059Ser	likely pathogenic	likely pathogenic	No	https://www.ncbi.nlm.nih.gov/clinvar/variation/2888016/?oq=%22COL6A3%22[GENE]+%22c.6175G%3EA%22[VARNAME]&m=NM_004369.4(COL6A3):c.7996G%3EA%20(p.Val2666Ile)%3Fterm=COL6A3%09c.6175G%3EA
COPB2	c.1266dup	Ser423Ilefs*3	pathogenic	pathogenic	Yes	https://www.ncbi.nlm.nih.gov/clinvar/variation/2431662/?oq=%22COPB2%22[GENE]+%22c.1266dup%22[VARNAME]&m=NM_004766.3(COPB2):c.1266dup%20(p.Ser423fs)%3Fterm=COPB2%09c.1266dup
CPLANE1	c.8855+1G>A		Pathogenic	Pathogenic	No	https://www.ncbi.nlm.nih.gov/clinvar/variation/217564/?oq=%22CPLANE1%22[GENE]+%22c.8855+1G%3EA%22[VARNAME]&m=NM_001384732.1(CPLANE1):c.9017%201G%3EA%3Fterm=CPLANE1%09c.8855%201G%3EA
CREBBP	c.5789_5790insT	Thr1931Hisfs*35	likely pathogenic	likely pathogenic	Yes	-
CTLA4	c.151C>T	Arg51*	pathogenic	pathogenic	No	https://www.ncbi.nlm.nih.gov/clinvar/variation/161109/?oq=%22CTLA4%22[GENE]+%22c.151C%3ET%22[VARNAME]&m=NM_005214.5(CTLA4):c.151C%3ET%20(p.Arg51Ter)%3Fterm=CTLA4%09c.151C%3ET
CUL4B	c.479A>T	Lys160Ile	VUS	Likely Pathogenic	Yes	-
DARS2	c.1375T>G	Cys459Gly	VUS	Likely Pathogenic	No	https://www.ncbi.nlm.nih.gov/clinvar/variation/2131380/?oq=%22DARS2%22[GENE]+%22c.1375T%3EG%22[VARNAME]&m=NM_018122.5(DARS2):c.1375T%3EG%20(p.Cys459Gly)%3Fterm=DARS2%09c.1375T%3EG
DARS2	c.396+2T>G		pathogenic	pathogenic	No	https://www.ncbi.nlm.nih.gov/clinvar/variation/449386/?oq=%22DARS2%22[GENE]+%22c.396+2T%3EG%22[VARNAME]&m=NM_018122.5(DARS2):c.396%202T%3EG%3Fterm=DARS2%09c.396%202T%3EG
DEAF1	c.34_35dup	Leu13Alafs*31	pathogenic	pathogenic	No	https://www.ncbi.nlm.nih.gov/clinvar/variation/802647/?oq=%22DEAF1%22[GENE]+%22c.34_35dup%22[VARNAME]&m=NM_021008.4(DEAF1):c.34_35dup%20(p.Leu13fs)%3Fterm=DEAF1%09%20c.34_35dup
del15q	chr15:30802691_32224231x1		pathogenic	pathogenic	No
del15q11	chr15:23305672_28318191x1		pathogenic	pathogenic	No
del16p	chr16:29640592_30187862x1		pathogenic	pathogenic	No
del16p11.2	chr16:29,486,987-30,189,080x1		Pathogenic	Pathogenic	No
del16p12.2	chr16:21,843,684 - 22,374,329x1		pathogenic	pathogenic	No
del2q	chr2:209145472_211748116x1		pathogenic	pathogenic	No
del4q13.3	chr4:73,053,820-73,188,626x1		pathogenic	pathogenic	No
delXq	chrX:154030617_154032283x1		pathogenic	pathogenic	No
dup15q11.2	chr15:22.820.239-23.039.543x3		pathogenic	pathogenic	No
dup16p	chr16:34,046-20,613,600x3		pathogenic	pathogenic	No
dupXp	chrX:41574537_41736434x3		likely pathogenic	likely pathogenic	No
DYNC1H1	c.752G>A	Arg251His	pathogenic	pathogenic	No	https://www.ncbi.nlm.nih.gov/clinvar/variation/197195/?oq=%22DYNC1H1%22[GENE]+%22c.752G%3EA%22[VARNAME]&m=NM_001376.5(DYNC1H1):c.752G%3EA%20(p.Arg251His)%3Fterm=DYNC1H1%09c.752G%3EA
ECHS1	c.394G>A	Ala132Thr	Pathogenic	Pathogenic	No	https://www.ncbi.nlm.nih.gov/clinvar/variation/488499/?oq=%22ECHS1%22[GENE]+%22c.394G%3EA%22[VARNAME]&m=NM_004092.4(ECHS1):c.394G%3EA%20(p.Ala132Thr)%3Fterm=ECHS1%09c.394G%3EA
ECHS1	c.616G>A	Ala206Thr	VUS	Likely Pathogenic	Yes	https://www.ncbi.nlm.nih.gov/clinvar/variation/2431937/?oq=%22ECHS1%22[GENE]+%22c.616G%3EA%22[VARNAME]&m=NM_004092.4(ECHS1):c.616G%3EA%20(p.Ala206Thr)%3Fterm=ECHS1%09c.616G%3EA
EGFR	c.116C>T	Thr39Met	VUS	Likely Pathogenic	No	https://www.ncbi.nlm.nih.gov/clinvar/variation/584684/
F8	c.6976C>T	Arg2326*	pathogenic	pathogenic	No	https://www.ncbi.nlm.nih.gov/clinvar/variation/10085/?oq=%22F8%22[GENE]+%22c.6976C%3ET%22[VARNAME]&m=NM_000132.4(F8):c.6976C%3ET%20(p.Arg2326Ter)%3Fterm=F8%09c.6976C%3ET
FASTKD2	c.1072C>T	Arg358Ter	pathogenic	pathogenic	No	https://www.ncbi.nlm.nih.gov/clinvar/variation/1683543/?oq=%22FASTKD2%22[GENE]+%22c.1072C%3ET%22[VARNAME]&m=NM_001136193.2(FASTKD2):c.1072C%3ET%20(p.Arg358Ter)%3Fterm=FASTKD2%09c.1072C%3ET
FASTKD2	c.*3673G>A		VUS	Likely Pathogenic	Yes	https://www.ncbi.nlm.nih.gov/clinvar/variation/1683542/?oq=%22FASTKD2%22[GENE]+%22c.*3673G%3EA%22[VARNAME]&m=NM_001136193.2(FASTKD2):c.*3673G%3EA%3Fterm=FASTKD2%09%20c.*3673G%3EA
FHOD3	c.2155_2157del	Ser527del	VUS	Likely Pathogenic	Yes	-
FOXC1	c.383C>G	His128Arg	likely pathogenic	likely pathogenic	No	https://www.ncbi.nlm.nih.gov/clinvar/variation/3664581/?oq=FOXC1His128&m=NM_001453.3(FOXC1):c.384C%3EG%20(p.His128Gln)
FOXJ1	c.929_932delACTG	Asp310Glyfs*22	Pathogenic	Pathogenic	Yes	-
FOXL2	c.855_871del	Pro287Alafs*241	Likely Pathogenic	Likely Pathogenic	No	https://www.ncbi.nlm.nih.gov/clinvar/variation/4859/?oq=%22FOXL2%22[GENE]+%22c.855_871del%22[VARNAME]&m=NM_023067.4(FOXL2):c.855_871del%20(p.Pro287fs)%3Fterm=FOXL2%09c.855_871del
GJB1	c.65G>A	Arg22Gln	Pathogenic	Pathogenic	No	https://www.ncbi.nlm.nih.gov/clinvar/variation/406228/?oq=%22GJB1%22[GENE]+%22c.65G%3EA%22[VARNAME]&m=NM_000166.6(GJB1):c.65G%3EA%20(p.Arg22Gln)%3Fterm=GJB1%09c.65G%3EA
GJB2	c.35delG	Gly12Valfs*2	pathogenic	pathogenic	No	https://www.ncbi.nlm.nih.gov/clinvar/variation/17004/?oq=%22GJB2%22[GENE]+%22c.35delG%22[VARNAME]&m=NM_004004.6(GJB2):c.35del%20(p.Gly12fs)%3Fterm=GJB2%09c.35delG
GPAA1	c.719A>G	Glu240Gly	Likely pathogenic	Likely pathogenic	No	https://www.ncbi.nlm.nih.gov/clinvar/variation/802446/?oq=%22GPAA1%22[GENE]+%22c.719A%3EG%22[VARNAME]&m=NM_003801.4(GPAA1):c.719A%3EG%20(p.Glu240Gly)%3Fterm=GPAA1%09c.719A%3EG
GPAA1	c.499G>C	Ala167Pro	VUS	Likely Pathogenic	Yes	https://www.ncbi.nlm.nih.gov/clinvar/variation/2431660/?oq=%22GPAA1%22[GENE]+%22c.499G%3EC%22[VARNAME]&m=NM_003801.4(GPAA1):c.499G%3EC%20(p.Ala167Pro)%3Fterm=GPAA1%09c.499G%3EC
GRIN1	c.1858G>C	Gly620Arg	pathogenic	pathogenic	No	https://www.ncbi.nlm.nih.gov/clinvar/variation/209159/
GRIN2B	c.2539C>T	Arg847Ter	pathogenic	pathogenic	No	https://www.ncbi.nlm.nih.gov/clinvar/variation/245756/?oq=%22GRIN2B%22[GENE]+%22c.2539C%3ET%22[VARNAME]&m=NM_000834.5(GRIN2B):c.2539C%3ET%20(p.Arg847Ter)%3Fterm=GRIN2B%09c.2539C%3ET
HBB	c.20A>T	Glu7Val	pathogenic	pathogenic	No	https://www.ncbi.nlm.nih.gov/clinvar/variation/15333/
HERC1	c.13153del	Gln4385Serfs*5	likely pathogenic	likely pathogenic	Yes	https://www.ncbi.nlm.nih.gov/clinvar/variation/2431461/?oq=%22HERC1%22[GENE]+%22c.13153del%22[VARNAME]&m=NM_003922.4(HERC1):c.13153del%20(p.Gln4385fs)%3Fterm=HERC1%09%20c.13153del
HERC1	c.10315A>G	Lys3439Glu	VUS	Likely Pathogenic	Yes	https://www.ncbi.nlm.nih.gov/clinvar/variation/2431473/?oq=%22HERC1%22[GENE]+%22c.10315A%3EG%22[VARNAME]&m=NM_003922.4(HERC1):c.10315A%3EG%20(p.Lys3439Glu)%3Fterm=HERC1%09c.10315A%3EG
HNRNPU	c.643_652del	Lys215Alafs*121	pathogenic	pathogenic	No	https://www.ncbi.nlm.nih.gov/clinvar/variation/2431932/?oq=%22HNRNPU%22[GENE]+%22c.643_652del%22[VARNAME]&m=NM_031844.3(HNRNPU):c.643_652del%20(p.Lys215fs)%3Fterm=HNRNPU%09c.643_652del
IKZF1	Del exon 4-7		Pathogenic	Pathogenic	No
IRF2BPL	c.1673T>C	Leu558Pro	VUS	Likely Pathogenic	Yes	https://www.ncbi.nlm.nih.gov/clinvar/variation/2431952/?oq=%22IRF2BPL%22[GENE]+%22c.1673T%3EC%22[VARNAME]&m=NM_024496.4(IRF2BPL):c.1673T%3EC%20(p.Leu558Pro)%3Fterm=IRF2BPL%09c.1673T%3EC
JARID2	c.2731+5G>A		likely pathogenic	likely pathogenic	Yes	https://www.ncbi.nlm.nih.gov/clinvar/variation/1685354/?oq=%22JARID2%22[GENE]+%22c.2731+5G%3EA%22[VARNAME]&m=NM_004973.4(JARID2):c.2731%205G%3EA%3Fterm=JARID2%09c.2731%205G%3EA
KCNC1	c.1273G>A	Val425Met	likely pathogenic	likely pathogenic	No	https://www.ncbi.nlm.nih.gov/clinvar/variation/426760/?oq=%22KCNC1%22[GENE]+%22c.1273G%3EA%22[VARNAME]&m=NM_001112741.2(KCNC1):c.1273G%3EA%20(p.Val425Met)%3Fterm=KCNC1%09c.1273G%3EA
KCNQ2	c.2219_2220insA	Arg741Alafs*124	likely pathogenic	likely pathogenic	Yes	-
KCNQ2	c.913_915delTTC	Phe305del	Pathogenic	Pathogenic	No	https://www.ncbi.nlm.nih.gov/clinvar/variation/211236/?oq=%22KCNQ2%22[GENE]+%22c.913_915delTTC%22[VARNAME]&m=NM_172107.4(KCNQ2):c.910TTC%5B1%5D%20(p.Phe305del)%3Fterm=KCNQ2%09c.913_915delTTC
KCNQ5	c.1105C>T	Pro369Ser	pathogenic	pathogenic	No	https://www.ncbi.nlm.nih.gov/clinvar/variation/1072107/?oq=%22KCNQ5%22[GENE]+%22c.1105C%3ET%22[VARNAME]&m=NM_019842.4(KCNQ5):c.1105C%3ET%20(p.Pro369Ser)%3Fterm=KCNQ5%09c.1105C%3ET
KCNT1	c.1420C>A	Arg429Ser	Likely pathogenic	Likely pathogenic	No	https://www.ncbi.nlm.nih.gov/clinvar/variation/280254/?oq=%22KCNT1%22[GENE]+%22c.1420C%3EA%22[VARNAME]&m=NM_020822.3(KCNT1):c.1420C%3EA%20(p.Arg474Ser)%3Fterm=KCNT1%09c.1420C%3EA
KCNT1	c.1421G>A	Arg474His	pathogenic	pathogenic	No	https://www.ncbi.nlm.nih.gov/clinvar/variation/39595/?oq=%22KCNT1%22[GENE]+%22c.1421G%3EA%22[VARNAME]&m=NM_020822.3(KCNT1):c.1421G%3EA%20(p.Arg474His)%3Fterm=KCNT1%09c.1421G%3EA
KERA	c.696T>A	Tyr232*	likely pathogenic	likely pathogenic	No	https://www.ncbi.nlm.nih.gov/clinvar/variation/2891759/?oq=KERATyr232&m=NM_007035.4(KERA):c.696T%3EG%20(p.Tyr232Ter)
KIT	c.2447A>T	Asp816Val	Likely pathogenic	Likely pathogenic	No	https://www.ncbi.nlm.nih.gov/clinvar/variation/13852/?oq=%22KIT%22[GENE]+%22c.2447A%3ET%22[VARNAME]&m=NM_000222.3(KIT):c.2447A%3ET%20(p.Asp816Val)%3Fterm=KIT%09c.2447A%3ET
KMT2B	c.6700_6701del	Leu2234Alafs*68	likely pathogenic	likely pathogenic	Yes	-
KMT2B	c.3038_3045del	Met1013Thrfs*3	likely pathogenic	likely pathogenic	Yes	-
KRAS	c.173C>T	Thr58Ile	pathogenic	pathogenic	No	https://www.ncbi.nlm.nih.gov/clinvar/variation/12588/?oq=%22KRAS%22[GENE]+%22c.173C%3ET%22[VARNAME]&m=NM_004985.5(KRAS):c.173C%3ET%20(p.Thr58Ile)%3Fterm=KRAS%09c.173C%3ET
L1CAM	c.604G>A	Asp202Asn	pathogenic	pathogenic	No	https://www.ncbi.nlm.nih.gov/clinvar/variation/689728/?oq=%22L1CAM%22[GENE]+%22c.604G%3EA%22[VARNAME]&m=NM_001278116.2(L1CAM):c.604G%3EA%20(p.Asp202Asn)%3Fterm=L1CAM%09c.604G%3EA
LAMA1	c.4993_4993dup	Gln1665Profs*19	likely pathogenic	likely pathogenic	Yes	-
LAMA1	c.2402+1G>A		likely pathogenic	likely pathogenic	Yes	-
LRP5	c.3162C>G	Ser1054Arg	VUS	Likely Pathogenic	Yes	https://www.ncbi.nlm.nih.gov/clinvar/variation/1683591/
MC4R	c.382delG	Val128*	Pathogenic	Pathogenic	Yes	-
MCCC2	c.641G>C	Gly214Ala	pathogenic	pathogenic	No	https://www.ncbi.nlm.nih.gov/clinvar/variation/650003/?oq=MCCC2Gly214&m=NM_022132.5(MCCC2):c.641G%3EC%20(p.Gly214Ala)
MECP2	c.1168dup	Ala390Glyfs*15	likely pathogenic	likely pathogenic	Yes	-
MEN1	c.1045C>T	Gln349*	pathogenic	pathogenic	No	https://www.ncbi.nlm.nih.gov/clinvar/variation/1683568/?oq=%22MEN1%22[GENE]+%22c.1045C%3ET%22[VARNAME]&m=NM_001370259.2(MEN1):c.1045C%3ET%20(p.Gln349Ter)%3Fterm=MEN1%09c.1045C%3ET
MOCS2	c.377+1G>A		pathogenic	pathogenic	No	https://www.ncbi.nlm.nih.gov/clinvar/variation/1211302/?oq=%22MOCS2%22[GENE]+%22c.377+1G%3EA%22[VARNAME]&m=NM_004531.5(MOCS2):c.377%201G%3EA%3Fterm=MOCS2%09c.377%201G%3EA
MT-TS1	m.7471dup (heteroplasmy - 98.01%)		pathogenic	pathogenic	No	https://www.ncbi.nlm.nih.gov/clinvar/variation/42226/?oq=MT-TS1+%22m.7471dup%22[ALL+FIELDS]&m=NC_012920.1(MT-TS1):m.7471dup%3Fterm=MT-TS1%09m.7471dup
NAA10	c.303C>G	Asn101Lys	likely pathogenic	likely pathogenic	No	https://www.ncbi.nlm.nih.gov/clinvar/variation/870098/?oq=%22NAA10%22[GENE]+%22c.303C%3EG%22[VARNAME]&m=NM_003491.4(NAA10):c.303C%3EG%20(p.Asn101Lys)%3Fterm=NAA10%09c.303C%3EG
NAA10	c.346C>T	Arg116Trp	pathogenic	pathogenic	No	https://www.ncbi.nlm.nih.gov/clinvar/variation/139644/?oq=%22NAA10%22[GENE]+%22c.346C%3ET%22[VARNAME]&m=NM_003491.4(NAA10):c.346C%3ET%20(p.Arg116Trp)%3Fterm=NAA10%09c.346C%3ET
NR0B1	c.1321G>A	Ala441Thr	VUS	Likely Pathogenic	Yes	-
NR1H4	c.819+1G>T		pathogenic	pathogenic	Yes	https://www.ncbi.nlm.nih.gov/clinvar/variation/1683627/?oq=%22NR1H4%22[GENE]+%22c.819+1G%3ET%22[VARNAME]&m=NM_001206979.2(NR1H4):c.831%201G%3ET%3Fterm=NR1H4%09c.819%201G%3ET
NRROS	c.719G>A	Trp240Ter	pathogenic	pathogenic	Yes	https://www.ncbi.nlm.nih.gov/clinvar/variation/2431562/?oq=%22NRROS%22[GENE]+%22c.719G%3EA%22[VARNAME]&m=NM_198565.3(NRROS):c.719G%3EA%20(p.Trp240Ter)%3Fterm=NRROS%09c.719G%3EA
NRROS	c.1843G>A	Asp615Asn	VUS	Likely Pathogenic	Yes	https://www.ncbi.nlm.nih.gov/clinvar/variation/2431433/?oq=%22NRROS%22[GENE]+%22c.1843G%3EA%22[VARNAME]&m=NM_198565.3(NRROS):c.1843G%3EA%20(p.Asp615Asn)%3Fterm=NRROS%09c.1843G%3EA
OCRL	c.1499G>A	Arg500Gln	Pathogenic	Pathogenic	No	https://www.ncbi.nlm.nih.gov/clinvar/variation/10858/?oq=%22OCRL%22[GENE]+%22c.1499G%3EA%22[VARNAME]&m=NM_000276.4(OCRL):c.1499G%3EA%20(p.Arg500Gln)%3Fterm=OCRL%09c.1499G%3EA
OPA1	c.1311A>G	Ile382Met	Pathogenic	Pathogenic	No	https://www.ncbi.nlm.nih.gov/clinvar/variation/50866/
OPA1	c.2614-6T>G		VUS	Likely Pathogenic	Yes	-
OPA1	c.2720_2818+8del		Likely Pathogenic	Likely Pathogenic	No	https://www.ncbi.nlm.nih.gov/clinvar/variation/2003096/?oq=%22OPA1%22[GENE]+%22c.2720_2818+8del%22[VARNAME]&m=NM_130837.3(OPA1):c.2885_2983%208del%3Fterm=OPA1%09%20c.2720_2818%208del
PAFAH1B1	c.568+2T>C		Pathogenic	Pathogenic	Yes	https://www.ncbi.nlm.nih.gov/clinvar/variation/1685391/?oq=%22PAFAH1B1%22[GENE]+%22c.568+2T%3EC%22[VARNAME]&m=NM_000430.4(PAFAH1B1):c.568%202T%3EC%3Fterm=PAFAH1B1%09c.568%202T%3EC
PAX2	c.756C>A	Asp252Glufs	VUS	Likely Pathogenic	Yes	-
PCDH12	c.670A>C	Lys224Glnfs*16	likely pathogenic	likely pathogenic	Yes	-
PCDH12	c.1758C>T	Gly586=	VUS	Likely Pathogenic	No	https://www.ncbi.nlm.nih.gov/clinvar/variation/1441567/?oq=%22PCDH12%22[GENE]+%22c.1758C%3ET%22[VARNAME]&m=NM_016580.4(PCDH12):c.1758C%3ET%20(p.Gly586=)%3Fterm=PCDH12%09c.1758C%3ET
PDSS2	c.1145C>T	Ser382Leu	likely pathogenic	likely pathogenic	No	https://www.ncbi.nlm.nih.gov/clinvar/variation/1201/?oq=%22PDSS2%22[GENE]+%22c.1145C%3ET%22[VARNAME]&m=NM_020381.4(PDSS2):c.1145C%3ET%20(p.Ser382Leu)%3Fterm=PDSS2%09c.1145C%3ET
PDSS2	c.1042-1G>A		pathogenic	pathogenic	No	https://www.ncbi.nlm.nih.gov/clinvar/variation/1954682/?oq=%22PDSS2%22[GENE]+%22c.1042-1G%3EA%22[VARNAME]&m=NM_020381.4(PDSS2):c.1042-1G%3EA%3Fterm=PDSS2%09c.1042-1G%3EA
PIGA	c.356G>A	Arg119Gln	Pathogenic	Pathogenic	No	https://www.ncbi.nlm.nih.gov/clinvar/variation/813740/?oq=%22PIGA%22[GENE]+%22c.356G%3EA%22[VARNAME]&m=NM_002641.4(PIGA):c.356G%3EA%20(p.Arg119Gln)%3Fterm=PIGA%09c.356G%3EA
PMM2	c.24delC	Cys9Alafs*27	Pathogenic	Pathogenic	No	https://www.ncbi.nlm.nih.gov/clinvar/variation/188744/?oq=%22PMM2%22[GENE]+%22c.24delC%22[VARNAME]&m=NM_000303.3(PMM2):c.24del%20(p.Cys9fs)%3Fterm=PMM2%09c.24delC
PMM2	c.484C>T	Arg162Trp	Pathogenic	Pathogenic	No	https://www.ncbi.nlm.nih.gov/clinvar/variation/7709/?oq=%22PMM2%22[GENE]+%22c.484C%3ET%22[VARNAME]&m=NM_000303.3(PMM2):c.484C%3ET%20(p.Arg162Trp)%3Fterm=PMM2%09c.484C%3ET
PNPLA6	c.3143C>T	Thr1048Ile	Pathogenic	Pathogenic	No	https://www.ncbi.nlm.nih.gov/clinvar/variation/101039/?oq=%22PNPLA6%22[GENE]+%22c.3143C%3ET%22[VARNAME]&m=NM_001166114.2(PNPLA6):c.3143C%3ET%20(p.Thr1048Ile)%3Fterm=PNPLA6%09c.3143C%3ET
PNPLA6	c.554+41G>A		VUS	Likely Pathogenic	Yes	-
POGZ	c.3361_3362del	Met1121Aspfs*5	likely pathogenic	likely pathogenic	Yes	https://www.ncbi.nlm.nih.gov/clinvar/variation/1683672/?oq=%22POGZ%22[GENE]+%22c.3361_3362del%22[VARNAME]&m=NM_015100.4(POGZ):c.3361_3362del%20(p.Met1121fs)%3Fterm=POGZ%09c.3361_3362del
POR	c.850G>C	Ala284Pro	Pathogenic	Pathogenic	No	https://www.ncbi.nlm.nih.gov/clinvar/variation/16902/?oq=%22POR%22[GENE]+%22c.850G%3EC%22[VARNAME]&m=NM_001395413.1(POR):c.850G%3EC%20(p.Ala284Pro)%3Fterm=POR%09c.850G%3EC
POR	c.406_416del	Val133Hisfs*6	likely pathogenic	likely pathogenic	Yes	-
PPP3CA	c.702C>A	Asp234Glu	likely pathogenic	likely pathogenic	No	https://www.ncbi.nlm.nih.gov/clinvar/variation/1452512/?oq=%22PPP3CA%22[GENE]+%22c.702C%3EA%22[VARNAME]&m=NM_000944.5(PPP3CA):c.702C%3EA%20(p.Asp234Glu)%3Fterm=PPP3CA%09c.702C%3EA
PRG4	c.279T>G	Tyr93*	likely pathogenic	likely pathogenic	Yes	-
PRG4	c.2849_2852delTGAG	Val950Glufs*12	pathogenic	pathogenic	Yes	-
PTPN11	c.1507G>A	Gly503Arg	pathogenic	pathogenic	No	https://www.ncbi.nlm.nih.gov/clinvar/variation/40559/?oq=%22PTPN11%22[GENE]+%22c.1507G%3EA%22[VARNAME]&m=NM_002834.5(PTPN11):c.1507G%3EA%20(p.Gly503Arg)%3Fterm=PTPN11%09c.1507G%3EA
PURA	c.305T>C	Leu102Pro	pathogenic	pathogenic	No	https://www.ncbi.nlm.nih.gov/clinvar/variation/522148/?oq=%22PURA%22[GENE]+%22c.305T%3EC%22[VARNAME]&m=NM_005859.5(PURA):c.305T%3EC%20(p.Leu102Pro)%3Fterm=PURA%09c.305T%3EC
PUS7	c.1196G>A	Trp399Ter	pathogenic	pathogenic	Yes	https://www.ncbi.nlm.nih.gov/clinvar/variation/2431797/?oq=%22PUS7%22[GENE]+%22c.1196G%3EA%22[VARNAME]&m=NM_019042.5(PUS7):c.1196G%3EA%20(p.Trp399Ter)%3Fterm=PUS7%09c.1196G%3EA
PUS7	c.1196G>A	Phe101Leufs*4	pathogenic	pathogenic	Yes	https://www.ncbi.nlm.nih.gov/clinvar/variation/2431821/?oq=%22PUS7%22[GENE]+%22c.303del%22[VARNAME]&m=NM_019042.5(PUS7):c.303del%20(p.Phe101fs)%3Fterm=PUS7%20c.303del
RAI1	c.3297delG	Lys1100Serfs*45	likely pathogenic	likely pathogenic	Yes	-
RNASEH2B	c.412C>T	Leu138Phe	likely pathogenic	likely pathogenic	No	https://www.ncbi.nlm.nih.gov/clinvar/variation/372780/?oq=%22RNASEH2B%22[GENE]+%22c.412C%3ET%22[VARNAME]&m=NM_024570.4(RNASEH2B):c.412C%3ET%20(p.Leu138Phe)%3Fterm=RNASEH2B%09c.412C%3ET
RNASEH2B	c.529G>A	Ala177Thr	pathogenic	pathogenic	No	https://www.ncbi.nlm.nih.gov/clinvar/variation/1262/?oq=%22RNASEH2B%22[GENE]+%22c.529G%3EA%22[VARNAME]&m=NM_024570.4(RNASEH2B):c.529G%3EA%20(p.Ala177Thr)%3Fterm=RNASEH2B%09c.529G%3EA
RPS19	c.384_385del	Asp130Serfs*23	Pathogenic	Pathogenic	No	https://www.ncbi.nlm.nih.gov/clinvar/variation/580015/?oq=%22RPS19%22[GENE]+%22c.384_385del%22[VARNAME]&m=NM_001022.4(RPS19):c.384_385del%20(p.Asp130fs)%3Fterm=RPS19%09c.384_385del
SALL1	c.2927delA	His976Profs*69	likely pathogenic	likely pathogenic	Yes	-
SCN1A	c.2368T>C	Tyr790His	Likely pathogenic	Likely pathogenic	No	https://www.ncbi.nlm.nih.gov/clinvar/variation/808858/?oq=%22SCN1A%22[GENE]+%22c.2368T%3EC%22[VARNAME]&m=NM_001165963.4(SCN1A):c.4810T%3EC%20(p.Trp1604Arg)%3Fterm=SCN1A%09c.2368T%3EC
SCN1A	c.3308T>C	Met1092Thr	VUS	Likely Pathogenic	No	https://www.ncbi.nlm.nih.gov/clinvar/variation/1381930/
SCN1A	c.1177C>T	Arg393Cys	Pathogenic	Pathogenic	No	https://www.ncbi.nlm.nih.gov/clinvar/variation/68505/?oq=%22SCN1A%22[GENE]+%22c.1177C%3ET%22[VARNAME]&m=NM_001165963.4(SCN1A):c.1177C%3ET%20(p.Arg393Cys)%3Fterm=SCN1A%09c.1177C%3ET
SCN1A	c.4443+1A>G		Pathogenic	Pathogenic	No	https://www.ncbi.nlm.nih.gov/clinvar/variation/206829/?oq=%22c.4443+1A%3EG%22[VARNAME]&m=NM_001165963.4(SCN1A):c.4476%201A%3EG%3Fterm=c.4443%201A%3EG
SCN1A	c.1525C>T	Gln509*	Pathogenic	Pathogenic	No	https://www.ncbi.nlm.nih.gov/clinvar/variation/1075775/?oq=%22SCN1A%22[GENE]+%22c.1525C%3ET%22[VARNAME]&m=NM_001165963.4(SCN1A):c.1525C%3ET%20(p.Gln509Ter)%3Fterm=SCN1A%09c.1525C%3ET
SCN1A	c.3298del	Ser1100Valfs*7	Pathogenic	Pathogenic	Yes	-
SCN2A	c.121C>T	Arg41Cys	VUS	Likely Pathogenic	No	https://www.ncbi.nlm.nih.gov/clinvar/variation/1685435/?term=SCN2A%09c.121C%3ET
SCN2A	c.5327T>C	p.Leu1776Pro	Likely pathogenic	Likely pathogenic	No	https://www.ncbi.nlm.nih.gov/clinvar/variation/1675805/?oq=%22SCN2A%22[GENE]+%22c.5327T%3EC%22[VARNAME]&m=NM_001040142.2(SCN2A):c.5327T%3EC%20(p.Leu1776Pro)%3Fterm=SCN2A%09c.5327T%3EC
SDHA	c.667del	Asp223Ilefs*3	Likely Pathogenic	Likely Pathogenic	No	https://www.ncbi.nlm.nih.gov/clinvar/variation/141876/?oq=%22SDHA%22[GENE]+%22c.667del%22[VARNAME]&m=NM_004168.4(SDHA):c.667del%20(p.Asp223fs)%3Fterm=SDHA%09c.667del
SDHA	c.1534C>T	Arg512*	Pathogenic	Pathogenic	No	https://www.ncbi.nlm.nih.gov/clinvar/variation/371805/?oq=%22SDHA%22[GENE]+%22c.1534C%3ET%22[VARNAME]&m=NM_004168.4(SDHA):c.1534C%3ET%20(p.Arg512Ter)%3Fterm=SDHA%09c.1534C%3ET
SDHA	c.1549A>G	Lys517Glu	VUS	Likely Pathogenic	No	https://www.ncbi.nlm.nih.gov/clinvar/variation/239652/
SERPINA1	c.1096G>A	Glu366Lys	likely pathogenic	likely pathogenic	No	https://www.ncbi.nlm.nih.gov/clinvar/variation/17967/
SETD5	c.3497+1G>C		Likely pathogenic	Likely pathogenic	Yes	-
SHANK3	c.2151_2152insC	Ala718Glyfs*8	likely pathogenic	likely pathogenic	Yes	-
SLC1A4	c.272T>C	Leu91Pro	VUS	Likely Pathogenic	No	https://www.ncbi.nlm.nih.gov/clinvar/variation/801718/?oq=%22SLC1A4%22[GENE]+%22c.272T%3EC%22[VARNAME]&m=NM_003038.5(SLC1A4):c.272T%3EC%20(p.Leu91Pro)%3Fterm=SLC1A4%09c.272T%3EC
SLC39A8	c.610G>T	Gly204Cys	likely pathogenic	likely pathogenic	No	https://www.ncbi.nlm.nih.gov/clinvar/variation/218897/?oq=%22SLC39A8%22[GENE]+%22c.610G%3ET%22[VARNAME]&m=NM_001135146.2(SLC39A8):c.610G%3ET%20(p.Gly204Cys)%3Fterm=SLC39A8%09c.610G%3ET
SLC52A2	c.383C>T	Ser128Leu	likely pathogenic	likely pathogenic	No	https://www.ncbi.nlm.nih.gov/clinvar/variation/210038/?oq=%22SLC52A2%22[GENE]+%22c.383C%3ET%22[VARNAME]&m=NM_001363118.2(SLC52A2):c.383C%3ET%20(p.Ser128Leu)%3Fterm=SLC52A2%09c.383C%3ET
SLC52A3	c.446G>A	Gly149Asp	likely pathogenic	likely pathogenic	No	https://www.ncbi.nlm.nih.gov/clinvar/variation/1686212/?oq=%22SLC52A3%22[GENE]+%22c.446G%3EA%22[VARNAME]&m=NM_033409.4(SLC52A3):c.446G%3EA%20(p.Gly149Asp)%3Fterm=SLC52A3%09c.446G%3EA
SLC52A3	c.1381G>T	Asp461Tyr	VUS	Likely Pathogenic	No	https://www.ncbi.nlm.nih.gov/clinvar/variation/476604/?oq=%22SLC52A3%22[GENE]+%22c.1381G%3ET%22[VARNAME]&m=NM_033409.4(SLC52A3):c.1381G%3ET%20(p.Asp461Tyr)%3Fterm=SLC52A3%09c.1381G%3ET
SLC6A3	Del exon 9-11		Pathogenic	Pathogenic	No
SMC1A	c.1771delG	Ala591Profs*3	likely pathogenic	likely pathogenic	Yes	-
SON	c.4721_4722delAG	Gln1574Profs*11	pathogenic	pathogenic	Yes	-
SOX2	c.480C>A	Tyr160Ter	likely pathogenic	likely pathogenic	Yes	-
SPAST	c.1496G>A	Arg499His	pathogenic	pathogenic	No	https://www.ncbi.nlm.nih.gov/clinvar/variation/240950/?oq=%22SPAST%22[GENE]+%22c.1496G%3EA%22[VARNAME]&m=NM_014946.4(SPAST):c.1496G%3EA%20(p.Arg499His)%3Fterm=SPAST%09c.1496G%3EA
SPEN	c.2804_2807del	Val935Glufs*2	likely pathogenic	likely pathogenic	Yes	https://www.ncbi.nlm.nih.gov/clinvar/variation/1683666/?oq=%22SPEN%22[GENE]+%22c.2804_2807del%22[VARNAME]&m=NM_015001.3(SPEN):c.2804_2807del%20(p.Val935fs)%3Fterm=SPEN%09c.2804_2807del
SPTB	c.827_829delACT	Tyr276del	VUS	Likely Pathogenic	Yes	-
STXBP1	c.1162C>T	Arg388*	pathogenic	pathogenic	No	https://www.ncbi.nlm.nih.gov/clinvar/variation/6730/?oq=%22STXBP1%22[GENE]+%22c.1162C%3ET%22[VARNAME]&m=NM_001032221.6(STXBP1):c.1162C%3ET%20(p.Arg388Ter)%3Fterm=STXBP1%09c.1162C%3ET
STXBP1	c.836_839dup	Leu281Alafs*34	Pathogenic	Pathogenic	Yes	-
TCF4	c.1927G>T	Glu643*	likely pathogenic	likely pathogenic	Yes	-
THRA	c.788C>T	Ala263Val	Pathogenic	Pathogenic	No	https://www.ncbi.nlm.nih.gov/clinvar/variation/522121/?oq=%22THRA%22[GENE]+%22c.788C%3ET%22[VARNAME]&m=NM_199334.5(THRA):c.788C%3ET%20(p.Ala263Val)%3Fterm=THRA%09c.788C%3ET
TPM1	c.62G>T	Arg21Leu	Likely Pathogenic	Likely Pathogenic	No	https://www.ncbi.nlm.nih.gov/clinvar/variation/181678/?oq=%22TPM1%22[GENE]+%22c.62G%3ET%22[VARNAME]&m=NM_001018005.2(TPM1):c.62G%3ET%20(p.Arg21Leu)%3Fterm=TPM1%09c.62G%3ET
translocation (del15q21.1q2 and dup15q11.2)	chr15:45,073,365-52,804,636x1		pathogenic	pathogenic	No	-
translocation (del15q21.1q2 and dup15q11.2)	chr15:22,810,713-23,039,543x3		pathogenic	pathogenic	No	-
TRAPPC4	c.454+3A>G		pathogenic	pathogenic	No	https://www.ncbi.nlm.nih.gov/clinvar/variation/812649/?oq=%22TRAPPC4%22[GENE]+%22c.454+3A%3EG%22[VARNAME]&m=NM_016146.6(TRAPPC4):c.454%203A%3EG%3Fterm=TRAPPC4%09c.454%203A%3EG
TRIM8	c.1231C>T	Gln411*	Pathogenic	Pathogenic	No	https://www.ncbi.nlm.nih.gov/clinvar/variation/1189052/?oq=%22TRIM8%22[GENE]+%22c.1231C%3ET%22[VARNAME]&m=NM_030912.3(TRIM8):c.1231C%3ET%20(p.Gln411Ter)%3Fterm=TRIM8%09c.1231C%3ET
TTN	c.34570C>T	Arg11524Ter	pathogenic	pathogenic	No	https://www.ncbi.nlm.nih.gov/clinvar/variation/535046/?oq=%22TTN%22[GENE]+%22c.34570C%3ET%22[VARNAME]&m=NM_001267550.2(TTN):c.34570C%3ET%20(p.Arg11524Ter)%3Fterm=TTN%09c.34570C%3ET
TTN	c.92755C>T	Arg30919Trp	VUS	Likely Pathogenic	Yes	https://www.ncbi.nlm.nih.gov/clinvar/variation/2431513/
TUBB2A	c.872A>C	Gln291Pro	pathogenic	pathogenic	No	https://www.ncbi.nlm.nih.gov/clinvar/variation/217024/?oq=%22TUBB2A%22[GENE]+%22c.872A%3EC%22[VARNAME]&m=NM_001069.3(TUBB2A):c.872A%3EC%20(p.Gln291Pro)%3Fterm=TUBB2A%09c.872A%3EC
TUBGCP6	c.4108+2T>C		pathogenic	pathogenic	No	https://www.ncbi.nlm.nih.gov/clinvar/variation/1503780/?oq=%22TUBGCP6%22[GENE]+%22c.4108+2T%3EC%22[VARNAME]&m=NM_020461.4(TUBGCP6):c.4108%202T%3EC%3Fterm=TUBGCP6%09c.4108%202T%3EC
VAMP1	c.341T>G	Ile114Serfs*72	VUS	Likely Pathogenic	Yes	-
WT1	c.1400G>A	Arg467Gln	pathogenic	pathogenic	No	https://www.ncbi.nlm.nih.gov/clinvar/variation/419332/?oq=%22WT1%22[GENE]+%22c.1400G%3EA%22[VARNAME]&m=NM_024426.6(WT1):c.1400G%3EA%20(p.Arg467Gln)%3Fterm=WT1%09c.1400G%3EA
WT1	c.1316G>A	Arg439His	pathogenic	pathogenic	No	https://www.ncbi.nlm.nih.gov/clinvar/variation/3488/
ZEB2	c.3328delC	Arg1110Glyfs*131	Pathogenic	Pathogenic	Yes	-
